# Supplementary material for: Effects of Intercropping and Mowing Frequency on Biological Nitrogen Fixation Capacity, Nutritive Value, and Yield in Alfalfa (Medicago sativa L. cv. Vernal)
Source: Plants (Basel). 2025 Jan 16;14(2):240. doi: 10.3390/plants14020240 (PMC11768302; doi:10.3390/plants14020240)
Supplement: Supplementary file 1 [file plants-14-00240-s001.zip]

Archive with 1 entries (1 files):
- plants-3387510-supplementary.pdf
